# Supplementary material for: Synthesis Mechanisms, Structural Models, and Photothermal Therapy Applications of Top-Down Carbon Dots from Carbon Powder, Graphite, Graphene, and Carbon Nanotubes
Source: Int J Mol Sci. 2022 Jan 27;23(3):1456. doi: 10.3390/ijms23031456 (PMC8835929; doi:10.3390/ijms23031456)
Supplement: Supplementary file 1 [file ijms-23-01456-s001.zip]

Archive with 1 entries (1 files):
- ijms-1552974-supplementary.pdf
